# Supplementary material for: Differential Impact of Polymyxin B Hemadsorption on Long‐Term Mortality in Septic Shock: A Retrospective Analysis of Intra‐Abdominal Versus Extra‐Abdominal Infections
Source: Artif Organs. 2025 Oct 8;50(2):271–80. doi: 10.1111/aor.70023 (PMC12993260; doi:10.1111/aor.70023)
Supplement: Supplementary file 2 — Table S1: aor70023‐sup‐0002‐TableS1.xlsx. [file AOR-50-271-s002.xlsx]

## Sheet: MD
	Supplementally Table 1. Detailed SOFA Score Components and Infection Sites at ICU Admission in Patients With Intra-abdominal and Extra-abdominal Infections.
		Intra-abdominal infection group			Extra-abdominal infection group
	Characteristics	non-PMX group	PMX group	P value	non-PMX group	PMX group	P value
	SOFA score	13.0 (8.0 - 16.0)	12.0 (10.0 - 14.0)	0.744	12.5 (9.0 - 14.0)	12.5 (11.0 - 15.8)	0.102
	Respiration	2.0 (1.0 - 4.0)	2.0 (1.0 - 3.0)	0.785	3.0 (1.0 - 3.8)	3.0 (1.3 - 3.0)	0.954
	Cardiovascular	3.0 (3.0 - 4.0)	4.0 (3.0 - 4.0)	0.247	4.0 (3.0 - 4.0)	4.0 (3.0 - 4.0)	0.658
	Coagulation	1.0 (0.0 - 3.0)	1.0 (0.0 - 4.0)	0.806	1.0 (0.0 - 4.0)	1.0 (0.0 - 4.0)	0.801
	Liver	1.0 (0.0 - 2.0)	0.0 (0.0 - 3.0)	0.23	0.0 (0.0 - 2.8)	0.5 (0.0 - 3.0)	0.101
	Renal	1.0 (0.0 - 3.0)	0.0 (0.0 - 1.0)	0.939	0.0 (0.0 - 1.0)	1.0 (0.0 - 3.8)	0.66
	CNS	4.0 (2.0 - 4.0)	3.0 (2.0 - 4.0)	0.624	2.0 (0.0 - 2.0)	4.0 (3.0 - 4.0)	0.009*
	Infection site, n (%)						0.476
	Abdominal	27	71		0	0
	Respiratory				20(38.5)	13(40.6)
	Skin and soft tissue				15(28.8)	6(18.8)
	Urinary tract				6(11.5)	4(12.5)
	Blood				5(9.6)	7(21.9)
	Others				6(11.5)	2(6.2)
	Data are presented as the median (first quartile to third quartile) or number (percentage). *P < 0.05. PMX: polymyxin B hemadsorption, SOFA: sequential organ failure assessment, CNS: central nerve system, WBC: white blood cells, ICU: intensive care unit.
