# Supplementary material for: Differential Impact of Polymyxin B Hemadsorption on Long‐Term Mortality in Septic Shock: A Retrospective Analysis of Intra‐Abdominal Versus Extra‐Abdominal Infections
Source: Artif Organs. 2025 Oct 8;50(2):271–80. doi: 10.1111/aor.70023 (PMC12993260; doi:10.1111/aor.70023)
Supplement: Supplementary file 3 — Table S2: aor70023‐sup‐0003‐TableS2.xlsx. [file AOR-50-271-s001.xlsx]

## Sheet: 縦
	Supplementally Table 2. Univariate and Multivariate Cox Regression Analyses of the Impact of PMX-HA on 28-Day, 90-Day, and 1-Year Mortality in Intra-abdominal and Extra-abdominal infections.
	Intra-abdominal infection group
		Unadjusted			Adjusted
		HR (95% CI)	P value		HR (95% CI)	P value
	28-day mortality	0.302 (0.101 - 0.900)	0.032*		0.442 (0.143 - 1.362)	0.155
	90-day mortality	0.397 (0.180 - 0.876)	0.022*		0.500 (0.223 - 1.178)	0.093
	1-year mortality	0.410 (0.216 - 0.778)	0.006*		0.485 (0.252 - 0.935)	0.031*
	Extra-abdominal infection group
		Unadjusted			Adjusted
		HR (95% CI)	P value		HR (95% CI)	P value
	28-day mortality	1.349 (0.631 - 2.883)	0.44		1.364 (0.613 - 3.036)	0.447
	90-day mortality	1.207 (0.609 - 2.391)	0.59		1.175 (0.571 - 2.418)	0.661
	1-year mortality	0.811 (0.428 - 1.536)	0.52		0.790 (0.404 - 1.543)	0.49
	Adjusted variables: age, sex, SOFA, PMX-HA: polymyxin B hemadsorption. HR: hazard ratio, CI: confidence interval, *P < 0.05,
